# Supplementary material for: Astrovirus infection alters gut microbial communities in a widespread neotropical bat across human-modified landscapes
Source: BMC Microbiol. 2026 Jul 29;26:677. doi: 10.1186/s12866-026-05455-0 (PMC13421094; doi:10.1186/s12866-026-05455-0)
Supplement: Supplementary file 1 — Supplementary Material 1. [file 12866_2026_5455_MOESM1_ESM.xlsx]

## Sheet: Sheet1
	mean AstV Prevalence	number of samples
a) Landscape
Continuous Forest	10.1% (3.2-17.0)	150
Forest Fragments	22.8% (18.3-27.3)	284
b) Sex
Male	15.1% (7.6-22.6)	190
Female	18.3% (9.0-27.6)	244
c) Age
Subadults	12.9% (3.0-22.8)	74
Adults	16.8% (11.2-22.3)	360
d) Season
Wet	15.5% (8.2-22.7)	350
Dry	22.0% (0.4-43.4)	84
