# Supplementary material for: Astrovirus infection alters gut microbial communities in a widespread neotropical bat across human-modified landscapes
Source: BMC Microbiol. 2026 Jul 29;26:677. doi: 10.1186/s12866-026-05455-0 (PMC13421094; doi:10.1186/s12866-026-05455-0)
Supplement: Supplementary file 2 — Supplementary Material 2. [file 12866_2026_5455_MOESM2_ESM.xlsx]

## Sheet: Sheet1
Supplementary Table 2. Summary statistics of linear mixed effect models for three alpha diversity indices (a. Observed ASV richness, b. Shannon diversity, c. Faith's phylogenetic diversity) in C. perspicillata.
a) Observed ASV richness (log-transformed)
	Sum Sq	NumDF	DenDF	F-value	Pr(>F)
astro	0.266	1	192	0.384	0.536
landscape	0.204	1	192	0.294	0.588
sex	0.329	1	192	0.475	0.492
age	0.758	1	192	1085	0.299
season	0.236	1	192	0.341	0.560
seq_depth	4583	1	192	6615	0.011
b) Shannon diversity
	Sum Sq	NumDF	DenDF	F-value	Pr(>F)
sex	1401	1	191	1124	0.290
age	5634	1	191	4521	0.035
season	0.199	1	191	0.159	0.690
seq_depth	0.647	1	191	0.519	0.472
astro:landscape	3522	1	191	2824	0.094
c) Faith's phylogenetic diversity (log-transformed)
	Sum Sq	NumDF	DenDF	F-value	Pr(>F)
astro	0.016	1	192	0.044	0.835
landscape	0.081	1	192	0.222	0.638
sex	0.233	1	192	0.637	0.426
age	0.371	1	192	1015	0.315
season	0.025	1	192	0.068	0.795
seq_depth	1352	1	192	3703	0.056
