# Supplementary material for: Astrovirus infection alters gut microbial communities in a widespread neotropical bat across human-modified landscapes
Source: BMC Microbiol. 2026 Jul 29;26:677. doi: 10.1186/s12866-026-05455-0 (PMC13421094; doi:10.1186/s12866-026-05455-0)
Supplement: Supplementary file 3 — Supplementary Material 3. [file 12866_2026_5455_MOESM3_ESM.csv]

Supplementary Table 3. Permanova results considering different beta-diversity distances at different taxonomic resolution (ASVs/genus)
	R2	F	Pr(>F)	model	Distance	Level
sex	0.007	1.488	0.057	Full	bray	ASV
season	0.006	1.293	0.207	Full	bray	ASV
seq_depth	0.008	1.528	0.042	Full	bray	ASV
astro:landscape	0.004	0.872	0.627	Full	bray	ASV
astro:age	0.004	0.82	0.677	Full	bray	ASV
Residual	0.945	NA	NA	Full	bray	ASV
Total	1	NA	NA	Full	bray	ASV
sex	0.007	1.509	0.042	Reduced	bray	ASV
age	0.006	1.112	0.284	Reduced	bray	ASV
season	0.006	1.299	0.2	Reduced	bray	ASV
seq_depth	0.008	1.529	0.041	Reduced	bray	ASV
landscape:astro	0.004	0.828	0.738	Reduced	bray	ASV
Residual	0.949	NA	NA	Reduced	bray	ASV
Total	1	NA	NA	Reduced	bray	ASV
astro	0.01	2.105	0.003	Main	bray	ASV
landscape	0.008	1.573	0.238	Main	bray	ASV
sex	0.007	1.507	0.058	Main	bray	ASV
age	0.006	1.12	0.29	Main	bray	ASV
season	0.007	1.331	0.188	Main	bray	ASV
seq_depth	0.008	1.529	0.042	Main	bray	ASV
Residual	0.953	NA	NA	Main	bray	ASV
Total	1	NA	NA	Main	bray	ASV
sex	0.006	1.247	0.098	Full	jaccard	ASV
season	0.006	1.173	0.224	Full	jaccard	ASV
seq_depth	0.007	1.313	0.082	Full	jaccard	ASV
astro:landscape	0.005	0.923	0.595	Full	jaccard	ASV
astro:age	0.004	0.865	0.703	Full	jaccard	ASV
Residual	0.951	NA	NA	Full	jaccard	ASV
Total	1	NA	NA	Full	jaccard	ASV
sex	0.006	1.26	0.087	Reduced	jaccard	ASV
age	0.006	1.1	0.253	Reduced	jaccard	ASV
season	0.006	1.178	0.23	Reduced	jaccard	ASV
seq_depth	0.007	1.313	0.073	Reduced	jaccard	ASV
landscape:astro	0.004	0.889	0.682	Reduced	jaccard	ASV
Residual	0.955	NA	NA	Reduced	jaccard	ASV
Total	1	NA	NA	Reduced	jaccard	ASV
astro	0.009	1.702	0.009	Main	jaccard	ASV
landscape	0.007	1.342	0.17	Main	jaccard	ASV
sex	0.006	1.253	0.094	Main	jaccard	ASV
age	0.006	1.104	0.242	Main	jaccard	ASV
season	0.006	1.199	0.191	Main	jaccard	ASV
seq_depth	0.007	1.312	0.063	Main	jaccard	ASV
Residual	0.959	NA	NA	Main	jaccard	ASV
Total	1	NA	NA	Main	jaccard	ASV
sex	0.012	2.505	0.023	Full	wunifrac	ASV
season	0.005	0.991	0.632	Full	wunifrac	ASV
seq_depth	0.012	2.348	0.04	Full	wunifrac	ASV
astro:landscape	0.004	0.858	0.526	Full	wunifrac	ASV
astro:age	0.002	0.425	0.913	Full	wunifrac	ASV
Residual	0.934	NA	NA	Full	wunifrac	ASV
Total	1	NA	NA	Full	wunifrac	ASV
sex	0.012	2.544	0.018	Reduced	wunifrac	ASV
age	0.007	1.464	0.17	Reduced	wunifrac	ASV
season	0.005	1.003	0.644	Reduced	wunifrac	ASV
seq_depth	0.012	2.36	0.038	Reduced	wunifrac	ASV
landscape:astro	0.004	0.826	0.521	Reduced	wunifrac	ASV
Residual	0.936	NA	NA	Reduced	wunifrac	ASV
Total	1	NA	NA	Reduced	wunifrac	ASV
astro	0.011	2.34	0.052	Main	wunifrac	ASV
landscape	0.011	2.252	0.102	Main	wunifrac	ASV
sex	0.012	2.461	0.026	Main	wunifrac	ASV
age	0.007	1.455	0.171	Main	wunifrac	ASV
season	0.005	1.054	0.573	Main	wunifrac	ASV
seq_depth	0.011	2.327	0.04	Main	wunifrac	ASV
Residual	0.941	NA	NA	Main	wunifrac	ASV
Total	1	NA	NA	Main	wunifrac	ASV
sex	0.005	1.045	0.261	Full	unifrac	ASV
season	0.008	1.674	0.048	Full	unifrac	ASV
seq_depth	0.007	1.485	0.032	Full	unifrac	ASV
astro:landscape	0.006	1.117	0.256	Full	unifrac	ASV
astro:age	0.004	0.789	0.855	Full	unifrac	ASV
Residual	0.943	NA	NA	Full	unifrac	ASV
Total	1	NA	NA	Full	unifrac	ASV
sex	0.005	1.043	0.289	Reduced	unifrac	ASV
age	0.007	1.356	0.08	Reduced	unifrac	ASV
season	0.008	1.685	0.039	Reduced	unifrac	ASV
seq_depth	0.007	1.488	0.034	Reduced	unifrac	ASV
landscape:astro	0.006	1.126	0.275	Reduced	unifrac	ASV
Residual	0.947	NA	NA	Reduced	unifrac	ASV
Total	1	NA	NA	Reduced	unifrac	ASV
astro	0.009	1.836	0.01	Main	unifrac	ASV
landscape	0.01	2.077	0.178	Main	unifrac	ASV
sex	0.005	1.004	0.375	Main	unifrac	ASV
age	0.007	1.349	0.084	Main	unifrac	ASV
season	0.008	1.709	0.05	Main	unifrac	ASV
seq_depth	0.008	1.518	0.028	Main	unifrac	ASV
Residual	0.953	NA	NA	Main	unifrac	ASV
Total	1	NA	NA	Main	unifrac	ASV
sex	0.007	1.336	0.005	Full	aitchison	ASV
season	0.009	1.771	0.019	Full	aitchison	ASV
seq_depth	0.008	1.572	0.007	Full	aitchison	ASV
astro:landscape	0.005	1.047	0.334	Full	aitchison	ASV
astro:age	0.003	0.674	0.993	Full	aitchison	ASV
Residual	0.946	NA	NA	Full	aitchison	ASV
Total	1	NA	NA	Full	aitchison	ASV
sex	0.007	1.346	0.018	Reduced	aitchison	ASV
age	0.004	0.858	0.816	Reduced	aitchison	ASV
season	0.009	1.785	0.016	Reduced	aitchison	ASV
seq_depth	0.008	1.578	0.006	Reduced	aitchison	ASV
landscape:astro	0.005	1.029	0.367	Reduced	aitchison	ASV
Residual	0.949	NA	NA	Reduced	aitchison	ASV
Total	1	NA	NA	Reduced	aitchison	ASV
astro	0.008	1.634	0.001	Main	aitchison	ASV
landscape	0.01	1.924	0.023	Main	aitchison	ASV
sex	0.007	1.364	0.012	Main	aitchison	ASV
age	0.004	0.862	0.819	Main	aitchison	ASV
season	0.009	1.801	0.014	Main	aitchison	ASV
seq_depth	0.008	1.585	0.004	Main	aitchison	ASV
Residual	0.954	NA	NA	Main	aitchison	ASV
Total	1	NA	NA	Main	aitchison	ASV
sex	0.008	1.574	0.073	Full	bray	Genus
season	0.006	1.186	0.456	Full	bray	Genus
seq_depth	0.008	1.699	0.034	Full	bray	Genus
astro:landscape	0.004	0.825	0.619	Full	bray	Genus
astro:age	0.004	0.898	0.489	Full	bray	Genus
Residual	0.939	NA	NA	Full	bray	Genus
Total	1	NA	NA	Full	bray	Genus
sex	0.008	1.597	0.048	Reduced	bray	Genus
age	0.006	1.26	0.228	Reduced	bray	Genus
season	0.006	1.192	0.45	Reduced	bray	Genus
seq_depth	0.008	1.693	0.033	Reduced	bray	Genus
landscape:astro	0.003	0.75	0.733	Reduced	bray	Genus
Residual	0.943	NA	NA	Reduced	bray	Genus
Total	1	NA	NA	Reduced	bray	Genus
astro	0.012	2.528	0.005	Main	bray	Genus
landscape	0.011	2.169	0.298	Main	bray	Genus
sex	0.008	1.554	0.057	Main	bray	Genus
age	0.006	1.279	0.226	Main	bray	Genus
season	0.006	1.252	0.412	Main	bray	Genus
seq_depth	0.008	1.681	0.047	Main	bray	Genus
Residual	0.947	NA	NA	Main	bray	Genus
Total	1	NA	NA	Main	bray	Genus
sex	0.007	1.331	0.08	Full	jaccard	Genus
season	0.006	1.141	0.42	Full	jaccard	Genus
seq_depth	0.007	1.434	0.067	Full	jaccard	Genus
astro:landscape	0.005	0.927	0.556	Full	jaccard	Genus
astro:age	0.005	0.909	0.515	Full	jaccard	Genus
Residual	0.946	NA	NA	Full	jaccard	Genus
Total	1	NA	NA	Full	jaccard	Genus
sex	0.007	1.347	0.08	Reduced	jaccard	Genus
age	0.006	1.193	0.234	Reduced	jaccard	Genus
season	0.006	1.147	0.409	Reduced	jaccard	Genus
seq_depth	0.007	1.428	0.059	Reduced	jaccard	Genus
landscape:astro	0.004	0.87	0.623	Reduced	jaccard	Genus
Residual	0.95	NA	NA	Reduced	jaccard	Genus
Total	1	NA	NA	Reduced	jaccard	Genus
astro	0.01	1.965	0.008	Main	jaccard	Genus
landscape	0.009	1.74	0.319	Main	jaccard	Genus
sex	0.007	1.315	0.105	Main	jaccard	Genus
age	0.006	1.203	0.195	Main	jaccard	Genus
season	0.006	1.192	0.336	Main	jaccard	Genus
seq_depth	0.007	1.418	0.05	Main	jaccard	Genus
Residual	0.955	NA	NA	Main	jaccard	Genus
Total	1	NA	NA	Main	jaccard	Genus
sex	0.012	2.488	0.022	Full	wunifrac	Genus
season	0.005	1.003	0.59	Full	wunifrac	Genus
seq_depth	0.012	2.391	0.04	Full	wunifrac	Genus
astro:landscape	0.004	0.83	0.529	Full	wunifrac	Genus
astro:age	0.002	0.428	0.903	Full	wunifrac	Genus
Residual	0.934	NA	NA	Full	wunifrac	Genus
Total	1	NA	NA	Full	wunifrac	Genus
sex	0.012	2.526	0.026	Reduced	wunifrac	Genus
age	0.007	1.518	0.168	Reduced	wunifrac	Genus
season	0.005	1.018	0.601	Reduced	wunifrac	Genus
seq_depth	0.012	2.403	0.036	Reduced	wunifrac	Genus
landscape:astro	0.004	0.797	0.566	Reduced	wunifrac	Genus
Residual	0.936	NA	NA	Reduced	wunifrac	Genus
Total	1	NA	NA	Reduced	wunifrac	Genus
astro	0.012	2.367	0.058	Main	wunifrac	Genus
landscape	0.011	2.309	0.11	Main	wunifrac	Genus
sex	0.012	2.443	0.027	Main	wunifrac	Genus
age	0.007	1.508	0.153	Main	wunifrac	Genus
season	0.005	1.071	0.575	Main	wunifrac	Genus
seq_depth	0.012	2.368	0.024	Main	wunifrac	Genus
Residual	0.94	NA	NA	Main	wunifrac	Genus
Total	1	NA	NA	Main	wunifrac	Genus
sex	0.005	1.077	0.258	Full	unifrac	Genus
season	0.008	1.663	0.076	Full	unifrac	Genus
seq_depth	0.007	1.391	0.07	Full	unifrac	Genus
astro:landscape	0.005	1.036	0.402	Full	unifrac	Genus
astro:age	0.004	0.756	0.852	Full	unifrac	Genus
Residual	0.942	NA	NA	Full	unifrac	Genus
Total	1	NA	NA	Full	unifrac	Genus
sex	0.005	1.066	0.301	Reduced	unifrac	Genus
age	0.007	1.454	0.067	Reduced	unifrac	Genus
season	0.008	1.675	0.067	Reduced	unifrac	Genus
seq_depth	0.007	1.397	0.068	Reduced	unifrac	Genus
landscape:astro	0.005	1.063	0.341	Reduced	unifrac	Genus
Residual	0.945	NA	NA	Reduced	unifrac	Genus
Total	1	NA	NA	Reduced	unifrac	Genus
astro	0.011	2.132	0.007	Main	unifrac	Genus
landscape	0.011	2.243	0.233	Main	unifrac	Genus
sex	0.005	1.014	0.37	Main	unifrac	Genus
age	0.007	1.439	0.078	Main	unifrac	Genus
season	0.008	1.687	0.058	Main	unifrac	Genus
seq_depth	0.007	1.433	0.056	Main	unifrac	Genus
Residual	0.951	NA	NA	Main	unifrac	Genus
Total	1	NA	NA	Main	unifrac	Genus
sex	0.007	1.441	0.027	Full	aitchison	Genus
season	0.009	1.835	0.109	Full	aitchison	Genus
seq_depth	0.008	1.532	0.037	Full	aitchison	Genus
astro:landscape	0.005	0.91	0.6	Full	aitchison	Genus
astro:age	0.003	0.676	0.937	Full	aitchison	Genus
Residual	0.94	NA	NA	Full	aitchison	Genus
Total	1	NA	NA	Full	aitchison	Genus
sex	0.007	1.447	0.034	Reduced	aitchison	Genus
age	0.005	1.071	0.348	Reduced	aitchison	Genus
season	0.009	1.845	0.09	Reduced	aitchison	Genus
seq_depth	0.008	1.553	0.031	Reduced	aitchison	Genus
landscape:astro	0.004	0.903	0.622	Reduced	aitchison	Genus
Residual	0.943	NA	NA	Reduced	aitchison	Genus
Total	1	NA	NA	Reduced	aitchison	Genus
astro	0.011	2.238	0.001	Main	aitchison	Genus
landscape	0.012	2.388	0.069	Main	aitchison	Genus
sex	0.007	1.462	0.026	Main	aitchison	Genus
age	0.005	1.078	0.345	Main	aitchison	Genus
season	0.009	1.864	0.107	Main	aitchison	Genus
seq_depth	0.008	1.562	0.032	Main	aitchison	Genus
Residual	0.948	NA	NA	Main	aitchison	Genus
Total	1	NA	NA	Main	aitchison	Genus
