# Supplementary material for: Astrovirus infection alters gut microbial communities in a widespread neotropical bat across human-modified landscapes
Source: BMC Microbiol. 2026 Jul 29;26:677. doi: 10.1186/s12866-026-05455-0 (PMC13421094; doi:10.1186/s12866-026-05455-0)
Supplement: Supplementary file 4 — Supplementary Material 4. [file 12866_2026_5455_MOESM4_ESM.csv]

taxon	lfc_(Intercept)	lfc_astroPOS	lfc_landscapeC	se_(Intercept)	se_astroPOS	se_landscapeC	W_(Intercept)	W_astroPOS	W_landscapeC	p_(Intercept)	p_astroPOS	p_landscapeC	q_(Intercept)	q_astroPOS	q_landscapeC	diff_(Intercept)	diff_astroPOS	diff_landscapeC	passed_ss_(Intercept)	passed_ss_astroPOS	passed_ss_landscapeC	Genus	Species
ASV-36004	-1.07944996	2.4657667	0.766572354	0.123353188	0.207016882	0.235127389	-8.750888224	11.91094501	3.260242708	2.84E-08	1.55E-10	0.00391769	2.41E-06	1.36E-08	0.238979094	TRUE	TRUE	FALSE	FALSE	FALSE	TRUE	Helicobacter	Helicobacter Genus
ASV-8037	-0.565944105	2.134028169	-0.109601444	0.092585814	0.18429514	0.223098674	-6.112643842	11.57940554	-0.491268918	5.66E-06	2.55E-10	0.628584021	0.00043593	2.22E-08	1	TRUE	TRUE	FALSE	FALSE	FALSE	TRUE	Leptotrichia	Leptotrichia Genus
ASV-35248	-0.90271883	1.778378956	0.987505273	0.094278202	0.202118564	0.223021326	-9.575053552	8.79869183	4.427851315	1.72E-09	8.07E-09	0.000193789	1.50E-07	6.94E-07	0.013651714	TRUE	TRUE	TRUE	FALSE	FALSE	FALSE	Neisseria	Neisseria Genus
ASV-26936	0.001849432	1.385775646	-0.441764389	0.097312221	0.180685983	0.232095272	0.019005133	7.669524891	-1.903375218	0.985016428	1.61E-07	0.070788686	1	1.37E-05	1	FALSE	TRUE	FALSE	TRUE	FALSE	TRUE	Blastocatella	Blastocatella Genus
ASV-4229	0.699219993	-1.392081146	-2.74083139	0.126207573	0.196236899	0.23053026	5.540237988	-7.093880683	-11.88924782	1.44E-05	4.09E-07	4.75E-11	0.001094038	3.43E-05	4.13E-09	TRUE	TRUE	TRUE	FALSE	FALSE	TRUE	Sphingobacterium	Sphingobacterium Genus
ASV-35225	-0.811702106	1.107212154	0.980664053	0.096970325	0.188611655	0.223990255	-8.370623764	5.870327347	4.378154995	2.06E-10	6.62E-07	8.07E-05	1.82E-08	5.49E-05	0.006051957	TRUE	TRUE	TRUE	FALSE	FALSE	FALSE	Neisseriaceae Family	Neisseriaceae Family
ASV-19179	-0.69315659	1.330555606	2.61379	0.107105977	0.19220533	0.221390842	-6.471689127	6.92257394	11.80622459	2.06E-06	7.71E-07	9.83E-11	0.000166754	6.32E-05	8.45E-09	TRUE	TRUE	TRUE	FALSE	FALSE	FALSE	Candidatus_Amphibiichlamydia	Candidatus_Amphibiichlamydia
ASV-11150	-0.681907865	1.305742629	1.22021086	0.110026779	0.199444414	0.228289868	-6.197653608	6.546899965	5.345006648	2.10E-06	9.02E-07	1.74E-05	0.000167996	7.31E-05	0.001374072	TRUE	TRUE	TRUE	FALSE	FALSE	FALSE	Clostridium_sensu_stricto_1	Clostridium_sensu_stricto_1 Genus
ASV-4204	0.402550799	-1.247976714	-0.724772165	0.116484787	0.213118086	0.22848269	3.455822938	-5.855799191	-3.172109731	0.001569067	1.65E-06	0.003330798	0.106696546	0.000130808	0.206509472	FALSE	TRUE	FALSE	TRUE	FALSE	FALSE	Sphingobacterium	Sphingobacterium Genus
ASV-32223	0.679310206	-1.349177484	-2.031416992	0.100210758	0.188774963	0.225243857	6.77881518	-7.14701495	-9.018745369	3.22E-06	1.64E-06	6.88E-08	0.000252623	0.000130808	5.78E-06	TRUE	TRUE	TRUE	FALSE	FALSE	FALSE	Pseudoxanthomonas	Pseudoxanthomonas Genus
ASV-8899	-0.169986331	1.12959358	0.083766157	0.104453564	0.186382456	0.237044579	-1.627386596	6.060621833	0.35337723	0.115714899	2.11E-06	0.726654905	1	0.000164274	1	FALSE	TRUE	FALSE	TRUE	FALSE	FALSE	Streptococcus	Streptococcus Genus
ASV-32252	-0.253701417	1.294197522	0.442030636	0.090228339	0.18530323	0.218134405	-2.811770889	6.984214596	2.026414112	0.012004192	2.20E-06	0.058707245	0.696243144	0.000169491	1	FALSE	TRUE	FALSE	TRUE	FALSE	TRUE	Stenotrophomonas	Stenotrophomonas Genus
ASV-23217	-0.328439992	0.983422517	0.108679875	0.100783038	0.199519501	0.216404192	-3.258881644	4.928954379	0.502207807	0.002082223	1.07E-05	0.617866213	0.13742671	0.000812591	1	FALSE	TRUE	FALSE	TRUE	FALSE	TRUE	Kocuria	Kocuria Genus
ASV-23767	0.035605407	-0.905207703	0.19604029	0.103718782	0.183716052	0.235323674	0.343287941	-4.927210731	0.833066586	0.734040556	3.70E-05	0.412116126	1	0.002777728	1	FALSE	TRUE	FALSE	TRUE	FALSE	TRUE	Curtobacterium	Curtobacterium Genus
ASV-34522	-0.110971943	0.91878328	-0.432031547	0.11814571	0.208828944	0.242793142	-0.939280342	4.399693186	-1.779422364	0.350863352	3.85E-05	0.079574322	1	0.002852161	1	FALSE	TRUE	FALSE	TRUE	FALSE	TRUE	Moraxella	Moraxella Genus
ASV-32255	0.454580838	-0.94781013	-1.054035562	0.120734338	0.195721916	0.235890178	3.765132973	-4.842636682	-4.468331705	0.000785888	4.26E-05	0.000118439	0.054226282	0.003113082	0.008764483	FALSE	TRUE	TRUE	TRUE	FALSE	TRUE	Stenotrophomonas	Stenotrophomonas Genus
ASV-34718	-0.871641594	0.993784618	1.377065533	0.093791804	0.189763615	0.218011462	-9.293366298	5.23696083	6.316482269	2.72E-08	5.58E-05	5.93E-06	2.34E-06	0.004014067	0.000480569	TRUE	TRUE	TRUE	FALSE	FALSE	FALSE	Acinetobacter	Acinetobacter Genus
ASV-39083	-0.517308475	0.929292147	0.7798098	0.095379461	0.192709966	0.226695721	-5.42368841	4.82223191	3.439896417	3.11E-05	0.000118397	0.002745041	0.002303982	0.008406194	0.172937613	TRUE	TRUE	FALSE	FALSE	FALSE	TRUE	Methylobacterium-Methylorubrum	Methylobacterium-Methylorubrum Genus
ASV-33963	-0.086737575	1.318083596	-0.776548488	0.194762804	0.327368332	0.322312733	-0.445349795	4.026301468	-2.409301301	0.65733296	0.000132943	0.018403983	1	0.009306036	0.95700713	FALSE	TRUE	FALSE	TRUE	FALSE	TRUE	Escherichia-Shigella	Escherichia-Shigella Genus
ASV-34142	-0.801993268	0.91622326	2.362431954	0.088911758	0.190892241	0.217153148	-9.020103574	4.799688332	10.87910524	6.87E-08	0.00016697	4.44E-09	5.77E-06	0.011520927	3.78E-07	TRUE	TRUE	TRUE	FALSE	FALSE	FALSE	Enterobacteriaceae Family	Enterobacteriaceae Family
ASV-34688	0.305975413	-0.810268407	-1.015331673	0.126870517	0.19667977	0.239617453	2.411714082	-4.119734354	-4.237302675	0.020955642	0.000204656	0.000144162	1	0.013916609	0.010523825	FALSE	TRUE	TRUE	TRUE	FALSE	TRUE	Acinetobacter	Acinetobacter_radioresistens
ASV-35311	-0.268636514	0.872961055	0.054977276	0.135313985	0.223750294	0.258269372	-1.985282699	3.901496791	0.212867967	0.050769427	0.000206834	0.83200748	1	0.013916609	1	FALSE	TRUE	FALSE	TRUE	FALSE	TRUE	Alysiella	Alysiella Genus
ASV-9109	-0.157867591	0.771854796	-0.002344155	0.099940981	0.186113382	0.218718536	-1.579608178	4.147228896	-0.010717678	0.124347597	0.000242224	0.991517372	1	0.015986764	1	FALSE	TRUE	FALSE	TRUE	FALSE	TRUE	Staphylococcus	Staphylococcus Genus
ASV-23666	-0.629517512	0.832015919	1.227676764	0.087397571	0.199122503	0.218772769	-7.202917678	4.17841232	5.611652543	1.51E-07	0.000312965	7.73E-06	1.25E-05	0.020342734	0.000618242	TRUE	TRUE	TRUE	FALSE	FALSE	FALSE	Actinomyces	Actinomyces Genus
ASV-8828	0.051779239	0.734810176	-0.95917088	0.091832797	0.179050584	0.219376021	0.56384256	4.103925042	-4.372268558	0.577884755	0.000379228	0.000189607	1	0.02427061	0.013651714	FALSE	TRUE	TRUE	TRUE	FALSE	FALSE	Streptococcus	Streptococcus Genus
ASV-40665	-0.217669645	0.740929238	-0.12524932	0.092234038	0.18181406	0.220822104	-2.359970896	4.0752032	-0.567195572	0.027135746	0.000466647	0.576075972	1	0.029398745	1	FALSE	TRUE	FALSE	TRUE	FALSE	TRUE	Methylobacterium-Methylorubrum	Methylobacterium_komagatae
ASV-39250	0.285752622	-0.707944691	-0.81556729	0.103754316	0.187487671	0.218663546	2.754127558	-3.77595331	-3.72978169	0.009168204	0.000576526	0.000657949	0.550092213	0.035744604	0.04408256	FALSE	TRUE	TRUE	TRUE	FALSE	TRUE	Brevundimonas	Brevundimonas Genus
ASV-25249	0.189160111	0.745700289	-0.55130056	0.091100763	0.179955765	0.217838189	2.076383398	4.143797713	-2.530780128	0.052457205	0.000609826	0.020922996	1	0.037199377	1	FALSE	TRUE	FALSE	TRUE	FALSE	TRUE	Mycobacterium	Mycobacterium Genus
ASV-37983	0.499562453	-0.709891818	-1.109985541	0.096630537	0.189502673	0.225455709	5.169819679	-3.746078122	-4.923297545	1.93E-05	0.000862989	3.74E-05	0.001447647	0.051779349	0.002881955	TRUE	FALSE	TRUE	FALSE	TRUE	FALSE	Sphingomonadaceae Family	Sphingomonadaceae Family
ASV-33975	-0.801485646	0.685405939	2.074373304	0.112764139	0.189285706	0.240222533	-7.107628842	3.621012665	8.635215354	1.76E-06	0.00211042	1.27E-07	0.000144029	0.118183507	1.05E-05	TRUE	FALSE	TRUE	FALSE	TRUE	FALSE	Enterobacteriaceae Family	Enterobacteriaceae Family
ASV-8925	0.732148863	-0.088767597	-0.999501056	0.107947677	0.187125291	0.232647716	6.782442021	-0.474375199	-4.296199741	3.20E-06	0.641268572	0.000488959	0.000252623	1	0.033249224	TRUE	FALSE	TRUE	FALSE	TRUE	FALSE	Lactococcus	Lactococcus_lactis
ASV-23212	0.141454242	0.321826611	-1.095303619	0.081428655	0.180400534	0.219066282	1.737155569	1.783955976	-4.999873132	0.097737007	0.089612161	6.88E-05	1	1	0.005225025	FALSE	FALSE	TRUE	TRUE	FALSE	FALSE	Kocuria	Kocuria_marina
ASV-24131	0.237220281	0.186668594	-0.958202516	0.112177478	0.201194597	0.244342551	2.114687232	0.927801225	-3.921554027	0.039567381	0.35805852	0.000273687	1	1	0.018884408	FALSE	FALSE	TRUE	TRUE	TRUE	FALSE	Brevibacterium	Brevibacterium Genus
ASV-24150	0.200867415	0.058060209	-1.32680331	0.123053498	0.193867358	0.227290651	1.632358426	0.299484192	-5.837474191	0.115657209	0.767148917	5.09E-06	1	1	0.000417212	FALSE	FALSE	TRUE	TRUE	TRUE	FALSE	Quadrisphaera	Quadrisphaera Genus
ASV-32275	0.36335516	-0.315851976	-2.871586246	0.120225323	0.191728332	0.226921247	3.022284743	-1.647393335	-12.65454989	0.006064263	0.113073233	7.60E-12	0.375984295	1	6.69E-10	FALSE	FALSE	TRUE	FALSE	TRUE	TRUE	Stenotrophomonas	Stenotrophomonas Genus
ASV-34616	0.030287984	-0.005056382	-1.072110931	0.136624689	0.202803902	0.235471803	0.221687489	-0.024932373	-4.553033183	0.825409138	0.980202544	3.13E-05	1	1	0.002442183	FALSE	FALSE	TRUE	FALSE	FALSE	TRUE	Acinetobacter	Acinetobacter Genus
ASV-34710	0.094586356	-0.149662249	-0.986162496	0.138052281	0.202502466	0.24054159	0.68514881	-0.739063835	-4.099758783	0.497105588	0.464078585	0.000190761	1	1	0.013651714	FALSE	FALSE	TRUE	FALSE	FALSE	TRUE	Acinetobacter	Acinetobacter Genus
