# Supplementary material for: Astrovirus infection alters gut microbial communities in a widespread neotropical bat across human-modified landscapes
Source: BMC Microbiol. 2026 Jul 29;26:677. doi: 10.1186/s12866-026-05455-0 (PMC13421094; doi:10.1186/s12866-026-05455-0)
Supplement: Supplementary file 5 — Supplementary Material 5. [file 12866_2026_5455_MOESM5_ESM.csv]

taxon	lfc_(Intercept)	lfc_astroPOS	lfc_landscapeC	se_(Intercept)	se_astroPOS	se_landscapeC	W_(Intercept)	W_astroPOS	W_landscapeC	p_(Intercept)	p_astroPOS	p_landscapeC	q_(Intercept)	q_astroPOS	q_landscapeC	diff_(Intercept)	diff_astroPOS	diff_landscapeC	passed_ss_(Intercept)	passed_ss_astroPOS	passed_ss_landscapeC
Leptotrichia	-0.380788444	1.945.817.119	0.216917075	0.093271421	0.20890299	0.180481049	-4.082.584.348	9.314.453.188	1.201.882.837	0.000533337	6.62E-09	0.242787702	0.060800368	1.01E-06	1	FALSE	TRUE	FALSE	TRUE	FALSE	TRUE
Helicobacter	-0.905730449	2.106.396.249	0.446514151	0.12478318	0.23182417	0.194459127	-725.843.376	9.086.180.496	2.296.185.102	5.06E-07	1.55E-08	0.032604127	6.99E-05	2.35E-06	1	TRUE	TRUE	FALSE	FALSE	FALSE	TRUE
Candidatus_Nomurabacteria	0.371161887	-1.528.113.358	-0.154883919	0.09605399	0.21671119	0.173538905	3.864.096.514	-7.051.381.865	-0.89250257	0.000839651	4.49E-07	0.381782411	0.091522009	6.78E-05	1	FALSE	TRUE	FALSE	TRUE	FALSE	TRUE
Curtobacterium	0.063888842	-1.303.581.995	0.588316829	0.10148464	0.209250267	0.192372336	0.629541986	-6.229.774.584	3.058.219.499	0.534097876	9.88E-07	0.004861408	1	0.000148263	0.520170691	FALSE	TRUE	FALSE	TRUE	FALSE	TRUE
Cyanobacteriia Class	-0.278209446	127.949.694	-0.879474819	0.091812537	0.208601215	0.191545216	-3.030.190.176	6.133.698.416	-459.147.369	0.005212408	1.28E-06	8.47E-05	0.489966323	0.000190439	0.01066966	FALSE	TRUE	TRUE	TRUE	FALSE	FALSE
Neisseria	-0.837118925	1.451.094.941	1.556.107.912	0.094457353	0.22988722	0.182818362	-8.862.400.813	6.312.203.608	8.511.770.366	3.46E-09	1.32E-06	7.45E-09	5.15E-07	0.000195401	1.09E-06	TRUE	TRUE	TRUE	FALSE	FALSE	FALSE
Achromobacter	0.372909698	-1.257.752.072	-0.350144374	0.102580102	0.215648503	0.180412668	3.635.302.467	-5.832.417.355	-1.940.797.054	0.001316638	5.15E-06	0.064116431	0.13693033	0.000757348	1	FALSE	TRUE	FALSE	TRUE	TRUE	TRUE
Pseudoxanthomonas	0.448733832	-1.166.994.944	-1.865.018.835	0.104124046	0.215927286	0.184204261	4.309.608.093	-5.404.573.766	-101.247.323	0.00024036	1.50E-05	3.86E-10	0.028122093	0.002186377	5.78E-08	TRUE	TRUE	TRUE	FALSE	FALSE	FALSE
Paracoccus	0.166844289	-0.994577557	0.128972764	0.087488013	0.207106502	0.188361328	1.907.053.121	-4.802.251.734	0.684709357	0.06290964	1.77E-05	0.497039025	1	0.002568964	1	FALSE	TRUE	FALSE	TRUE	FALSE	FALSE
Leucobacter	0.775544181	-1.043.428.458	-0.653683456	0.083124701	0.203123913	0.174627912	9.329.888.313	-5.136.906.049	-3.743.293.085	6.43E-09	4.34E-05	0.001198247	9.46E-07	0.006251245	0.134203707	TRUE	TRUE	FALSE	FALSE	FALSE	FALSE
Flavobacterium	-0.013253908	-1.013.592.924	-0.322834558	0.1158755	0.21985649	0.18652459	-0.114380593	-4.610.247.918	-1.730.788.197	0.909608897	5.47E-05	0.092557228	1	0.007818229	1	FALSE	TRUE	FALSE	TRUE	TRUE	TRUE
Terrimicrobium	-0.281484791	1.023.895.476	0.540530158	0.079124953	0.199022238	0.172394934	-3.557.471.845	5.144.628.499	3.135.417.884	0.002102235	5.76E-05	0.005447173	0.214427986	0.008181212	0.577400294	FALSE	TRUE	FALSE	TRUE	FALSE	TRUE
Acinetobacter	0.573016423	-1.218.983.088	-0.946074289	0.196352604	0.295426285	0.259430219	2.918.303.147	-4.126.183.584	-3.646.738.967	0.004138579	6.49E-05	0.000381004	0.397303582	0.009152798	0.044958445	FALSE	TRUE	TRUE	FALSE	TRUE	TRUE
Sphingobium	-0.092644989	-0.99831753	-0.180191137	0.10463122	0.216425611	0.183546263	-0.885443074	-4.612.751.357	-0.981720543	0.382734682	6.50E-05	0.333837729	1	0.009152798	1	FALSE	TRUE	FALSE	FALSE	TRUE	TRUE
Caulobacteraceae Family	-0.717889234	0.946966136	0.914330656	0.079584385	0.200468438	0.170904139	-9.020.478.495	4.723.766.719	5.349.962.044	3.54E-09	8.38E-05	1.72E-05	5.23E-07	0.011651368	0.002301838	TRUE	TRUE	TRUE	FALSE	FALSE	TRUE
Neisseriaceae Family	-0.639124415	0.952886709	1.089.139.477	0.10066636	0.223163845	0.18960498	-6.348.937.339	4.269.897.343	5.744.255.649	7.96E-08	9.43E-05	6.55E-07	1.14E-05	0.013008878	9.23E-05	TRUE	TRUE	TRUE	FALSE	FALSE	FALSE
Saccharimonadales	0.097904684	-1.002.276.765	-0.394675209	0.097389906	0.21288663	0.173672906	1.005.285.741	-4.708.030.589	-2.272.520.331	0.325219046	9.64E-05	0.032717669	1	0.013202772	1	FALSE	TRUE	FALSE	TRUE	FALSE	FALSE
Glutamicibacter	0.160049093	-1.014.432.985	0.236265764	0.116476395	0.219366569	0.181733137	1.374.090.375	-4.624.373.659	1.300.069.804	0.181608781	9.87E-05	0.205436162	1	0.013416506	1	FALSE	TRUE	FALSE	TRUE	FALSE	TRUE
Novosphingobium	0.291011643	-0.92537481	-0.123780772	0.114899763	0.232468534	0.197284281	2.532.743.627	-3.980.645.433	-0.62742339	0.01420035	0.000203234	0.532978005	1	0.027436539	1	FALSE	TRUE	FALSE	TRUE	FALSE	TRUE
Lactococcus	0.984912827	-0.971578913	-0.601193475	0.120221964	0.2277829	0.203027729	8.192.453.276	-4.265.372.487	-2.961.139.732	8.49E-09	0.000218609	0.006318611	1.24E-06	0.029293616	0.663454189	TRUE	TRUE	FALSE	FALSE	FALSE	TRUE
Amb-16S-1323	0.51356641	-0.916615791	-0.812083663	0.082103236	0.202596102	0.168085578	6.255.129.956	-4.524.350.583	-4.831.370.267	5.25E-06	0.000232008	0.00011599	0.000713245	0.030857027	0.014382796	TRUE	TRUE	TRUE	FALSE	FALSE	FALSE
Moraxella	-0.145133221	0.915456837	-0.026023038	0.131881353	0.24165708	0.209099844	-1.100.483.259	378.824.753	-0.124452688	0.274550111	0.000299186	0.901281184	1	0.039492504	1	FALSE	TRUE	FALSE	TRUE	FALSE	TRUE
Iamia	-0.630105877	0.767187535	1.145.930.917	0.081348522	0.204934674	0.166475943	-7.745.756.943	3.743.571.149	6.883.462.533	2.49E-08	0.00086866	2.14E-07	3.59E-06	0.110319863	3.06E-05	TRUE	FALSE	TRUE	FALSE	TRUE	FALSE
Longispora	-0.319177816	-0.770423048	1.568.168.371	0.094399772	0.211497681	0.173498643	-3.381.129.111	-36.427.021	9.038.505.096	0.002573489	0.001359922	4.97E-09	0.254775385	0.171350205	7.35E-07	FALSE	FALSE	TRUE	TRUE	TRUE	FALSE
Myxococcaceae Family	-0.470771502	-0.606851447	0.944479862	0.083543585	0.204043792	0.183005228	-5.635.040.717	-2.974.123.552	5.160.944.695	9.79E-06	0.006790044	3.13E-05	0.001282967	0.780855045	0.004134338	TRUE	FALSE	TRUE	FALSE	TRUE	TRUE
Candidatus_Amphibiichlamydia	-0.368850379	0.654696991	2.814.888.866	0.107153126	0.222929245	0.181321668	-3.442.273.621	2.936.792.758	1.552.428.284	0.002442915	0.007878822	5.54E-13	0.244291544	0.882428097	8.47E-11	FALSE	FALSE	TRUE	TRUE	TRUE	FALSE
Parcubacteria	0.316991526	-0.507083294	-0.737901983	0.096556673	0.231016147	0.18317371	3.282.958.253	-2.195.012.349	-4.028.427.354	0.002209533	0.034343399	0.000259524	0.22316281	1	0.031402451	FALSE	FALSE	TRUE	TRUE	FALSE	FALSE
LWQ8	-0.468203874	0.064091755	0.894790125	0.078309796	0.200549483	0.171324888	-597.886.721	0.319580756	5.222.767.911	9.39E-06	0.752773443	4.85E-05	0.001239675	1	0.006299164	TRUE	FALSE	TRUE	FALSE	TRUE	FALSE
Paenibacillus	-1.246.978.682	0.42214245	2.529.494.143	0.08640783	0.202677568	0.170517364	-1.443.131.572	2.082.827.684	1.483.423.205	2.26E-12	0.049677936	1.33E-12	3.46E-10	1	2.03E-10	TRUE	FALSE	TRUE	FALSE	TRUE	FALSE
BIrii41	-0.663247936	0.513065339	0.713220435	0.084169093	0.201926903	0.168697096	-7.879.946.306	254.084.687	4.227.816.899	1.05E-07	0.019018394	0.000376843	1.48E-05	1	0.044844288	TRUE	FALSE	TRUE	FALSE	TRUE	TRUE
Candidatus_Xiphinematobacter	-0.492658195	0.058115212	0.956095838	0.083119911	0.206634576	0.173599217	-5.927.078.024	0.281246309	5.507.489.362	8.50E-06	0.781410654	2.17E-05	0.001130992	1	0.002880113	TRUE	FALSE	TRUE	FALSE	TRUE	FALSE
Solirubrobacter	-0.440057587	-0.145261016	0.824348476	0.095074304	0.210041448	0.179362233	-4.628.564.895	-0.691582625	4.595.998.061	2.82E-05	0.492531142	3.14E-05	0.003581553	1	0.004134338	TRUE	FALSE	TRUE	FALSE	TRUE	FALSE
Gaiellales Order	-0.711178323	0.221377645	1.107.076.551	0.085370948	0.216529979	0.177889034	-8.330.448.967	1.022.387.971	6.223.410.891	1.62E-10	0.312315028	1.73E-07	2.47E-08	1	2.51E-05	TRUE	FALSE	TRUE	FALSE	TRUE	TRUE
Actinomyces	-0.712801971	0.504119903	1.863.034.665	0.085151482	0.227873378	0.180201438	-8.370.987.261	2.212.280.818	1.033.862.262	1.45E-09	0.034205004	9.97E-12	2.19E-07	1	1.51E-09	TRUE	FALSE	TRUE	FALSE	TRUE	FALSE
Brevibacterium	0.517105285	-0.617818475	-0.88161153	0.112648947	0.232576356	0.200496779	4.590.413.851	-2.656.411.363	-4.397.135.626	2.54E-05	0.010269252	4.96E-05	0.003257004	1	0.006392447	TRUE	FALSE	TRUE	FALSE	TRUE	FALSE
Quadrisphaera	0.058369509	-0.503017163	-0.947390447	0.114882223	0.214567386	0.18151894	0.508081298	-234.433.188	-5.219.237.451	0.615375915	0.026384334	1.52E-05	1	1	0.002071624	FALSE	FALSE	TRUE	TRUE	TRUE	FALSE
Actinomycetospora	-0.523131019	0.085692473	1.099.847.744	0.111016663	0.224070979	0.187883504	-4.712.184.676	0.382434501	585.388.136	1.46E-05	0.703468366	2.05E-07	0.001901422	1	2.96E-05	TRUE	FALSE	TRUE	FALSE	TRUE	TRUE
Pseudonocardia	-0.501989082	0.186517095	0.874193681	0.109405116	0.220733701	0.206287132	-4.588.351.092	0.84498694	423.775.188	1.71E-05	0.400736071	6.20E-05	0.002199762	1	0.007941499	TRUE	FALSE	TRUE	FALSE	TRUE	TRUE
Micromonosporaceae Family	-0.620592653	-0.007650915	0.978177588	0.088583924	0.207680622	0.185400797	-7.005.702.871	-0.036839811	5.276.016.076	1.43E-08	0.970787276	4.33E-06	2.07E-06	1	0.000597078	TRUE	FALSE	TRUE	FALSE	TRUE	TRUE
Actinoplanes	-0.293865953	-0.421203629	1.053.142.514	0.085905674	0.207818801	0.178683764	-3.420.797.948	-2.026.783.072	5.893.890.356	0.001935759	0.052303242	2.44E-06	0.199383149	1	0.000338559	FALSE	FALSE	TRUE	TRUE	TRUE	TRUE
Klenkia	-0.518034487	-0.339756393	0.872729325	0.109198804	0.219881523	0.19367067	-4.743.957.534	-1.545.179.368	4.506.254.486	3.10E-05	0.130814077	6.41E-05	0.003909523	1	0.008138729	TRUE	FALSE	TRUE	FALSE	TRUE	FALSE
Nocardiopsis	-0.266645401	-0.304477211	1.200.496.021	0.086694195	0.205902595	0.171599136	-3.075.700.765	-1.478.743.921	6.995.932.785	0.005734966	0.154052959	6.59E-07	0.533351822	1	9.23E-05	FALSE	FALSE	TRUE	TRUE	TRUE	FALSE
WD2101_soil_group	-0.610696451	0.183364104	1.289.205.665	0.089761324	0.21002143	0.179169249	-6.803.558.873	0.873073306	7.195.462.812	6.14E-07	0.391647399	2.51E-07	8.41E-05	1	3.57E-05	TRUE	FALSE	TRUE	FALSE	TRUE	FALSE
Blastopirellula	0.280427921	-0.219197028	-0.743537735	0.088219317	0.202025207	0.172456276	3.178.758.689	-1.084.998.411	-4.311.456.505	0.004343949	0.289669387	0.000281944	0.412675109	1	0.033833337	FALSE	FALSE	TRUE	TRUE	TRUE	FALSE
Vicinamibacterales Order	-0.577055092	0.269680976	0.947837995	0.088031314	0.222107006	0.188653876	-6.555.111.651	1.214.193.917	5.024.216.929	1.65E-07	0.233040168	1.60E-05	2.30E-05	1	0.002157327	TRUE	FALSE	TRUE	FALSE	TRUE	FALSE
Xanthomonadaceae Family	-0.8261062	-0.509860062	1.462.297.175	0.082240971	0.211670362	0.189162363	-1.004.494.707	-2.408.745.636	7.730.381.199	1.79E-09	0.025273315	1.42E-07	2.69E-07	1	2.07E-05	TRUE	FALSE	TRUE	FALSE	TRUE	TRUE
Massilia	-0.389305934	-0.437368266	0.937770495	0.102409797	0.211228743	0.207881271	-3.801.452.073	-2.070.590.673	4.511.086.974	0.000656962	0.047097885	9.23E-05	0.073954175	1	0.01153516	FALSE	FALSE	TRUE	TRUE	TRUE	FALSE
Cardiobacterium	-0.040854664	-0.380077971	1.116.376.489	0.092201139	0.209250936	0.175561184	-0.443103677	-1.816.374.056	6.358.902.696	0.662970197	0.086005177	5.45E-06	1	1	0.000746584	FALSE	FALSE	TRUE	TRUE	TRUE	FALSE
Ellin6055	0.006489493	-0.353805202	-0.841031194	0.094094408	0.209190126	0.17579102	0.068967897	-1.691.309.285	-4.784.267.092	0.94573585	0.107115485	0.000128951	1	1	0.015861033	FALSE	FALSE	TRUE	TRUE	TRUE	FALSE
Bosea	-0.435139308	-0.037096658	1.388.727.311	0.080631454	0.199156966	0.170225402	-5.396.644.686	-0.186268444	8.158.167.341	5.24E-06	0.853341189	1.63E-09	0.000713245	1	2.42E-07	TRUE	FALSE	TRUE	FALSE	TRUE	FALSE
Allorhizobium-Neorhizobium-Pararhizobium-Rhizobium	-0.322884897	0.097301667	0.861058803	0.126082704	0.236697869	0.218993666	-2.560.897.624	0.411079607	3.931.889.074	0.012320074	0.682113272	0.000178252	1	1	0.021746753	FALSE	FALSE	TRUE	TRUE	FALSE	FALSE
